# Supplementary material for: Acupuncture vs usual care for chronic low back pain: a systematic review and meta-analysis of immediate and intermediate effects
Source: SICOT J. 2026 Feb 3;12:7. doi: 10.1051/sicotj/2025061 (PMC12867475; doi:10.1051/sicotj/2025061)
Supplement: Supplementary file 1 — Supplementary Material 1: Forest Plots of Sensitivity and Subgroup Analyses. Supplementary Material 2: GRADE Summary Tables for Pain and Disability Outcomes. Supplementary Material 3: PEDro scores by Study and Methodological Domain. Supplementary Material 4: Funnel Plots for publication Bias Assessment. Supplementary Material 5: GRADE PRISMA 2020 CHECKLIST. [file sicotj-12-7-s1.zip]

Archive with 2 entries (1 files):
- sicotj250093-1-olm/
- sicotj250093-1-olm/Supplementary Material Acup vs Usual Care.pdf
